# Supplementary material for: Image-based metric of invasiveness predicts response to adjuvant temozolomide for primary glioblastoma
Source: PLoS One. 2020 Mar 27;15(3):e0230492. doi: 10.1371/journal.pone.0230492 (PMC7100932; doi:10.1371/journal.pone.0230492)
Supplement: S1 Dataset — Includes sheet with the 90 subjects meeting our original inclusion criteria and another sheet with additional subjects for the supplemental MGMT investigation. Key to coded fields: resection. grade: 3 = GTR, 2 = STR, 1 = biopsy; MGMT. Status: NA = not available, 0 = undetermined, 1 = unmethylated, 2 = methylated; X6monthgap.11pts: NA = no gap between cycles of TMZ therapy, 1 = gap between some TMZ cycles of 6 months or more. (XLSX) [file pone.0230492.s016.xlsx]

## Sheet: Subjects met inclusion criteria
Patient.Number	survival	Censorship	diag_Age	diagAgeSplit	sex	Nadir.T1Gd	Nadir.Date	Delta.T1Gd.Radius.PreAdj.to.Nadir	Delta.Time.Days.Nadir	MGMT.Status	pretx_t1grad	pretx_t2f	pretx_drho	preAdj_t1grad	preAdj_t2f	preAdj_drho	preAdj_date	postAdj_t1grad	postAdj_t2f	postAdj_drho	postAdj_date	delta_drho	delta_t1	delta_t2f	resection_type	resection.grade	cycles	cycles.before.tx.change	proportion.clean.tmz	X2nd.Line	tmz.to.progression.days.	post.progression.survival	End.XRT.date	X2nd.line.notes	X2nd.line.start.date	End.of.last.TMZ	Last.image.is.after.during.cycle	X6monthgap.11pts
1	1278	1	25	< 50	Female	1.52938	2011-04-27	5.58002	336	NA	25.5769	34.8266	2.31077	7.1094	14.6205	1.30459	2010-05-26	1.52938	13.1046	0.137028	2011-04-27	-1.16756	-5.58002	-1.51586	Gross Total Resection	3	12	12	1		NA	NA	2010-04-26	NA	NA	2011-05-13	12	NA
2	2612	1	68	60 +	Male	3.44713	2010-11-04	5.36288	232	NA	10.1581	14.3182	0.428524	8.81001	11.6225	0.20658	2010-03-17	0	14.6195	NA	2011-06-21	NA	-8.81001	2.99707	Gross Total Resection	3	24	15	0.625	TMZ	1689	391	2010-02-19	Gap of 3 years after cycle 15	2014-04-29	2011-06-13	15	1
3	1349	1	57	50-59	Male	0	1999-06-22	7.59775	270	2	30.5773	32.2877	0.0574448	7.59775	17.5313	2.15951	1998-09-25	2.3366	21.3893	5.06346	1999-10-22	2.90394	-5.26115	3.85801	Gross Total Resection	3	15	15	1		NA	NA	1998-09-08	NA	NA	1999-10-19	15	NA
4	1313	1	61	60 +	Male	2.99471	1999-10-15	7.34702	402	2	22.6303	28.7462	0.988704	10.3417	17.6059	1.3088	1998-09-08	2.99471	23.8588	6.22376	1999-10-15	4.91496	-7.34702	6.25297	Gross Total Resection	3	15	15	1		NA	NA	1998-09-07	NA	NA	1999-10-08	15	NA
5	2758	1	27	< 50	Female	10.511	2010-08-26	5.47535	239	NA	16.5183	27.3928	3.00676	15.9863	27.2785	3.20701	2009-12-30	10.511	20.0454	2.20169	2010-08-26	-1.00532	-5.47535	-7.23308	Biopsy	1	8	8	1	XL184	24	2433	2009-11-25	month after	2010-09-14	2010-08-02	8	NA
6	1861	1	59	50-59	Male	4.1503	2009-09-02	4.08884	124	NA	21.497	32.109	2.99065	8.23914	8.27421	0.00340279	2009-05-01	6.91448	14.3436	1.26049	2010-09-29	1.25709	-1.32465	6.06941	Sub Total Resection	2	19	19	1		NA	NA	2009-04-09	NA	NA	2010-10-05	18	NA
7	3819	1	58	50-59	Male	21.1557	2003-04-30	3.23119	226	NA	25.7594	30.3959	0.574007	24.3869	34.0246	2.49666	2002-09-16	21.1557	30.6737	2.38905	2003-04-30	-0.107613	-3.23119	-3.3509	Biopsy	1	18	8	0.444444	Accutane	NA	NA	2002-08-19	Concurrent with TMZ cycles 9 and 10	2003-05-04	2004-01-15	8	NA
8	407	1	70	60 +	Male	9.80024	2016-06-14	0.0490793	64	1	20.1089	29.9861	2.57016	9.84932	11.3548	0.042245	2016-04-11	17.9133	19.5202	0.0583783	2016-10-03	0.0161333	8.06394	8.1654	Gross Total Resection	3	6	6	1	Bevacizumab	16	129	2016-03-04	Days after	2016-10-11	2016-09-17	6	NA
9	357	1	57	50-59	Male	13.2839	2016-07-15	-0.50403	32	1	13.0973	13.5727	0.00340279	12.7799	17.3982	0.569094	2016-06-13	13.2839	19.5651	1.0255	2016-07-15	0.456403	0.50403	2.16691	Sub Total Resection	2	5	2	0.4	Gross Total Resection	-152	253	2016-05-13	Between 2 and 3 with no gaps	2016-08-09	2016-11-12	1	NA
10	238	1	62	60 +	Male	11.6884	2016-12-06	-4.97259	57	1	6.34253	11.7132	0.672959	6.71585	12.8069	0.87002	2016-10-10	11.6884	32.0524	8.42678	2016-12-06	7.55676	4.97259	19.2454	Sub Total Resection	2	3	3	1		NA	NA	2016-09-09	NA	NA	2016-12-16	2	NA
11	203	1	62	60 +	Male	15.3227	2010-02-08	2.48411	20	NA	12.7011	20.4201	1.51151	17.8068	38.266	9.52501	2010-01-19	18.2481	37.7639	8.8538	2010-05-11	-0.671204	0.44129	-0.502093	Biopsy	1	3	3	1		NA	NA	2009-12-18	NA	NA	2010-05-05	3	NA
12	148	1	59	50-59	Male	13.5214	2012-04-14	8.9182	30	NA	18.8424	24.7501	0.918045	22.4396	33.8778	3.45756	2012-03-15	13.5214	31.3951	7.06518	2012-04-14	3.60762	-8.9182	-2.48265	Sub Total Resection	2	2	2	1		NA	NA	2012-02-21	NA	NA	2012-04-23	1	NA
13	151	1	55	50-59	Female	12.3611	2012-05-20	-0.898878	40	NA	11.1477	16.6736	0.781375	11.4623	22.6648	2.95868	2012-04-10	12.3611	25.4542	3.98022	2012-05-20	1.02154	0.898878	2.7894	Biopsy	1	2	2	1		NA	NA	2012-03-20	NA	NA	2012-06-11	1	NA
14	128	1	52	50-59	Male	20.8538	2012-06-15	-4.71608	30	NA	22.169	33.1406	3.12536	16.1377	22.5717	1.10324	2012-05-16	20.8538	33.3282	4.03187	2012-06-15	2.92864	4.71608	10.7565	Sub Total Resection	2	1	1	1		NA	NA	2012-05-01	NA	NA	2012-06-03	1	NA
15	130	1	58	50-59	Female	10.2623	2012-06-11	-1.14395	28	NA	10.038	16.4502	1.04777	9.11833	13.7885	0.555797	2012-05-14	10.2623	19.0478	1.89417	2012-06-11	1.33837	1.14395	5.25929	Sub Total Resection	2	2	2	1		NA	NA	2012-04-27	NA	NA	2012-06-22	1	NA
16	333	1	67	60 +	Male	5.71694	2012-10-09	1.68604	63	NA	12.8328	17.2464	0.521092	7.40298	14.5488	1.1856	2012-08-07	9.55414	29.741	7.84139	2013-04-16	6.65579	2.15116	15.1921	Biopsy	1	9	9	1		NA	NA	2012-07-11	NA	NA	2013-03-29	9	NA
17	3653	1	28	< 50	Female	18.6283	2008-05-12	-0.909321	56	NA	6.43174	34.7183	12.6088	17.7189	32.9642	5.66218	2008-03-17	18.6283	36.0292	7.19544	2008-05-12	1.53326	0.909321	3.06501	Sub Total Resection	2	3	3	1	Gamma Knife	16	3474	2008-02-27	month after	2008-06-25	2008-05-24	2	NA
18	3138	1	50	50-59	Male	12.5333	2009-03-25	-1.05221	21	NA	15.3868	31.1214	5.86027	11.4811	24.3105	3.80048	2009-03-04	15.3217	34.5467	8.21223	2009-05-19	4.41175	3.84059	10.2362	Gross Total Resection	3	11	3	0.272727	Bevacizumab	NA	NA	2009-02-02	Given concurrently with cycles 4-11	2009-06-03	2009-12-04	3	NA
19	2808	1	51	50-59	Male	5.79538	2010-05-19	0.960932	170	2	20.2442	26.9708	1.19455	6.75631	13.6498	1.10324	2009-11-30	5.79538	18.8173	3.24166	2010-05-19	2.13842	-0.960932	5.16755	Gross Total Resection	3	6	6	1		NA	NA	2009-11-15	NA	NA	2010-04-23	6	NA
20	564	0	62	60 +	Male	16.2576	2009-08-26	0.178224	28	2	13.6359	24.1743	2.72958	16.4358	28.7798	3.84981	2009-07-29	16.8199	31.7765	5.36021	2010-02-16	1.5104	0.384062	2.99672	Sub Total Resection	2	9	9	1	Bevacizumab	-142	409	2009-07-11	Month after	2010-02-18	2010-02-05	9	NA
21	1367	0	27	< 50	Male	9.78978	2012-06-11	14.8041	391	NA	26.0118	32.1548	0.992963	24.5939	38.5522	5.04174	2011-05-17	9.78978	24.1375	4.42225	2012-06-11	-0.619489	-14.8041	-14.4146	Sub Total Resection	2	12	12	1	Bevacizumab	232	612	2011-04-25	Months after	2013-04-15	2012-07-22	10	NA
22	379	0	69	60 +	Male	19.8775	2012-05-09	-0.274956	30	NA	19.4053	23.6838	0.480226	19.6025	20.3125	0.00340279	2012-04-09	21.7422	31.457	2.4913	2012-07-02	2.4879	2.13965	11.1445	Sub Total Resection	2	4	4	1	Bevacizumab	-31	222	2012-04-03	Days after	2012-08-07	2012-08-02	3	NA
23	1861	0	46	< 50	Male	18.4895	2012-07-10	-12.6332	64	1	11.274	20.0934	1.92495	5.85633	17.3096	2.59235	2012-05-07	18.4895	26.7838	1.81642	2012-07-10	-0.775929	12.6332	9.47411	Gross Total Resection	3	5	5	1	Gamma Knife	884	746	2012-04-06	Years after	2015-03-02	2012-09-03	3	NA
24	552	0	62	60 +	Male	7.75972	2009-01-14	-0.0223245	62	1	10.5775	14.3377	0.347885	7.73739	12.0409	0.459033	2008-11-13	7.83927	14.6701	1.11876	2009-02-11	0.659726	0.101879	2.62921	Gross Total Resection	3	5	5	1	topomax (topirmate)	24	313	2008-10-18	Month after, gamma knife	2009-04-23	2009-03-15	3	NA
25	712	0	51	50-59	Male	3.84847	2007-06-08	1.51336	102	NA	11.2657	20.3196	2.00303	5.36183	9.01611	0.323371	2007-02-26	3.84847	9.12652	0.57772	2007-06-08	0.254349	-1.51336	0.110404	Gross Total Resection	3	4	1	0.25	Irinotecan (CTP-11, Camptosar)	240	314	2007-02-01	Between 1 and 2, during 7 month gap, with bev	2007-09-01	2008-04-15	1	1
26	1936	0	56	50-59	Male	7.2191	2007-06-12	6.05595	242	NA	25.2013	32.1691	1.27822	13.275	17.4147	0.432689	2006-10-13	7.30273	24.3042	NA	2007-09-19	NA	-5.97232	6.88955	Sub Total Resection	2	12	6	0.461538	Irinotecan (CTP-11, Camptosar)	1229	325	2006-10-12	Gap of 1+ years between cycles 6 and 7	2007-10-12	2012-02-17	6	1
27	1067	0	69	60 +	Female	8.73918	2011-07-27	1.61737	56	NA	19.536	25.5436	0.985522	10.3565	15.7467	0.763939	2011-06-01	10.5286	22.866	3.46127	2011-11-15	2.69733	0.172028	7.11928	Gross Total Resection	3	6	6	1	Bevacizumab	588	202	2011-05-04	Year after	2012-11-02	2011-12-05	5	NA
28	468	0	51	50-59	Male	10.4161	2011-07-06	3.3268	154	NA	12.7077	21.0324	1.73813	13.7429	24.5276	2.82204	2011-02-02	10.4161	22.5558	3.3659	2011-07-06	0.543863	-3.3268	-1.97179	Sub Total Resection	2	6	6	1	MEDI-575	51	124	2011-01-05	Month after	2011-09-27	2011-07-18	5	NA
29	1420	0	56	50-59	Male	5.51248	2011-07-07	4.13731	344	NA	6.12281	13.8997	1.3201	9.64979	15.6838	0.927964	2010-07-28	8.32024	25.8589	5.92359	2011-11-16	4.99562	-1.32955	10.1751	Sub Total Resection	2	21	21	1	Carboplatin	-141	992	2010-07-08	Month after	2011-12-30	2011-11-25	20	NA
30	351	0	64	60 +	Male	20.0079	2011-09-22	1.79092	63	NA	16.9213	30.6869	4.70159	21.7988	27.6603	0.919033	2011-07-21	20.0079	34.473	5.26884	2011-09-22	4.3498	-1.79092	6.81263	Sub Total Resection	2	4	4	1	Bevacizumab	126	37	2011-06-27	Month after	2011-12-22	2011-11-02	2	NA
31	418	0	54	50-59	Male	11.8679	2009-08-20	1.35688	183	NA	7.29962	19.6727	3.122	13.2248	27.507	4.6915	2009-02-18	11.8679	22.3521	2.64583	2009-08-20	-2.04567	-1.35688	-5.15495	Biopsy	1	7	7	1	XL184	46	100	2009-01-28	Month after	2009-10-15	2009-08-30	6	NA
32	429	0	62	60 +	Male	15.6581	2009-07-29	-7.36042	68	NA	9.77776	18.6021	1.87795	8.29772	19.7009	2.81901	2009-05-22	15.6581	21.3085	0.851521	2009-07-29	-1.96749	7.36042	1.60761	Gross Total Resection	3	3	3	1	Gamma Knife	-4	288	2009-05-06	Month after	2009-09-10	2009-08-02	3	NA
33	1165	0	33	< 50	Male	7.47256	2010-06-16	1.06758	42	NA	3.78113	9.16837	0.598575	8.54015	11.2954	0.176583	2010-05-05	7.47256	13.7314	0.945072	2010-06-16	0.768489	-1.06758	2.43606	Gross Total Resection	3	1	1	1		NA	NA	2010-04-08	NA	NA	2010-05-23	1	NA
34	224	0	76	60 +	Male	15.659	2011-07-11	-3.35455	38	NA	18.0701	22.6305	0.526722	12.3044	16.7577	0.522213	2011-06-03	19.9257	32.6007	4.11947	2011-08-08	3.59725	7.62126	15.843	Biopsy	1	2	2	1		NA	NA	2011-05-03	NA	NA	2011-08-20	1	NA
35	680	0	41	< 50	Male	4.17435	2006-11-02	10.5052	276	0	22.4714	31.2473	2.01598	14.6795	21.7066	1.3088	2006-01-30	6.203	18.4506	2.90512	2007-01-11	1.59632	-8.47654	-3.25597	Sub Total Resection	2	11	11	1	Gross Total Resection	142	99	2006-01-10	2 months after	2007-03-09	2007-01-16	10	NA
36	521	0	58	50-59	Female	17.1282	2010-03-06	3.15295	95	NA	19.2606	31.4472	3.74776	20.2811	36.2294	6.26402	2009-12-01	20.8262	39.2086	8.2476	2010-06-09	1.98358	0.54508	2.97917	Gross Total Resection	3	7	7	1	XL184	12	247	2009-11-12	Month after	2010-06-25	2010-05-28	7	NA
37	489	0	59	50-59	Male	7.21606	2009-06-10	0.743741	54	NA	19.6842	35.0874	5.81011	7.95981	28.2252	7.49535	2009-04-17	12.5296	34.9468	10.1812	2009-09-30	2.68589	4.56984	6.72155	Gross Total Resection	3	6	6	1		19	198	2009-02-24	NA	NA	2009-09-11	6	NA
38	559	0	61	60 +	Male	7.3832	2013-01-03	2.45595	162	2	25.5235	29.755	0.476627	9.83915	17.2603	1.3707	2012-07-25	12.4293	24.8672	3.66807	2013-04-10	2.29737	2.59011	7.60691	Sub Total Resection	2	9	9	1	Bevacizumab	16	208	2012-07-02	Months after	2013-05-07	2013-03-25	9	NA
39	982	0	66	60 +	Female	5.69198	1997-06-14	2.58169	79	NA	NA	NA	NA	8.27367	8.75949	0.00340279	1997-03-27	7.67411	17.9312	2.28608	1997-10-15	2.28267	-0.599559	9.17176	Gross Total Resection	3	12	8	0.666667	Gamma Knife	-19	654	1997-01-28	Gap of 1 year between 8 and 9	1997-10-10	1999-01-06	8	1
40	115	0	65	60 +	Female	12.5845	1997-06-03	2.6167	60	1	23.765	29.1604	0.739704	15.2011	22.3318	1.31727	1997-04-04	15.3364	28.5963	4.28656	1997-07-15	2.96929	0.135277	6.26448	Gross Total Resection	3	4	4	1	XL184	-87	0	1997-03-03	month after	1997-08-08	1997-07-02	4	NA
41	1076	0	58	50-59	Male	9.76292	1997-10-21	-1.69662	63	2	22.36	29.1641	1.26456	8.0663	18.9439	2.5674	1997-08-19	9.76292	21.8917	3.27316	1997-10-21	0.705761	1.69662	2.94772	Gross Total Resection	3	2	2	1	Bevacizumab	30	917	1997-07-29	Months after	1997-12-22	1997-09-20	2	NA
42	363	0	44	< 50	Male	16.846	1997-10-18	3.39252	53	1	23.9752	29.9844	0.984463	20.2385	24.663	0.528423	1997-08-26	16.846	23.4958	1.17798	1997-10-18	0.649558	-3.39252	-1.1672	Gross Total Resection	3	2	2	1	Bevacizumab	-66	260	1997-07-30	Months after	1998-02-13	1997-11-02	1	NA
43	260	0	74	60 +	Male	2.89389	1998-11-12	-0.582047	65	1	20.4593	25.7423	0.73574	2.31185	6.52506	0.00340279	1998-09-08	2.89389	11.006	0.00340279	1998-11-12	0	0.582047	4.48097	Gross Total Resection	3	3	2	0.666667	Gamma Knife	23	14	1998-08-04	Between 1 and 2, no gap	1998-11-19	1998-12-31	2	NA
44	871	0	18	< 50	Male	6.48106	1999-03-12	3.28463	178	1	19.3722	30.7249	3.30497	9.7657	14.2767	0.518857	1998-09-15	7.56946	16.3759	1.72325	1999-05-07	1.2044	-2.19624	2.09916	Gross Total Resection	3	14	7	0.5	CyberKnife	-185	559	1998-09-04	Given between 7 and 8, no gap	1999-05-25	1999-11-09	7	NA
45	311	0	65	60 +	Female	8.16345	1999-03-03	1.07679	71	NA	28.7642	30.1527	0.0271329	9.24024	17.1652	1.50341	1998-12-22	8.16345	19.5236	2.78588	1999-03-03	1.28247	-1.07679	2.35848	Sub Total Resection	2	6	3	0.5	CyberKnife	-32	75	1998-11-25	Given between 3 and 4 with no gaps	1999-04-02	1999-06-06	2	NA
46	880	0	68	60 +	Female	4.72391	1999-09-17	3.66092	266	2	26.5842	29.9983	0.307114	8.38483	14.8583	1.02881	1998-12-25	4.72391	19.7374	3.83742	1999-09-17	2.80861	-3.66092	4.87916	Sub Total Resection	2	8	8	1	Bevacizumab	-255	783	1998-11-22	Year after	2000-09-05	1999-09-06	8	NA
47	300	0	62	60 +	Female	9.51541	1999-08-20	-2.38911	49	NA	14.5485	29.2478	5.12917	7.1263	10.1227	0.207024	1999-07-02	9.6655	21.2784	3.04251	1999-11-15	2.83549	2.53919	11.1557	Gross Total Resection	3	6	6	1	Bevacizumab	-97	167	1999-06-19	Month after or possibly during end of last, but after last image	1999-11-16	1999-11-26	6	NA
48	456	0	52	50-59	Male	6.58729	2000-06-11	2.45095	142	NA	21.4836	25.6044	0.433154	9.03824	11.6849	0.176583	2000-01-21	11.5575	20.8261	2.10906	2000-07-28	1.93247	2.51926	9.1412	Gross Total Resection	3	5	5	1	Bevacizumab	-177	364	2000-01-06	Days after	2000-07-29	2000-07-17	5	NA
49	440	0	49	< 50	Male	19.1708	2008-04-28	-0.799852	33	NA	18.3208	31.0657	4.07106	18.3709	36.9966	8.15945	2008-03-26	19.1708	37.5367	8.00314	2008-04-28	-0.156312	0.799852	0.540162	Sub Total Resection	2	1	1	1	Bevacizumab	23	311	2008-03-01	1 month after	2008-05-01	2008-04-05	1	NA
50	384	0	39	< 50	Male	18.6052	2012-11-29	-3.42271	64	NA	14.6403	15.4807	0.00489305	15.1825	23.374	1.70117	2012-09-26	18.6052	32.6187	4.82961	2012-11-29	3.12844	3.42271	9.24468	Biopsy	1	3	3	1	Carboplatin	19	214	2012-08-31	Month after	2013-01-04	2012-12-08	2	NA
51	824	0	43	< 50	Male	7.49657	2008-05-09	-0.900873	84	NA	7.98635	11.9576	0.381568	6.59569	9.61998	0.232751	2008-02-15	8.73091	12.5886	0.379932	2008-06-20	0.147181	2.13521	2.96861	Sub Total Resection	2	5	5	1	Bevacizumab	62	548	2008-01-17	2 months after	2008-09-05	2008-06-28	5	NA
52	396	0	59	50-59	Male	15.7395	2009-08-12	-5.37043	98	NA	NA	NA	NA	10.369	18.8833	1.76258	2009-05-06	15.7395	21.417	0.851521	2009-08-12	-0.911063	5.37043	2.53367	Gross Total Resection	3	4	4	1		NA	NA	2009-04-06	NA	NA	2009-08-30	3	NA
53	533	0	48	< 50	Male	15.4995	2009-10-07	-1.93265	42	NA	20.9532	30.7836	2.57569	13.5669	30.7062	6.47621	2009-08-26	17.1793	32.9076	5.94272	2009-12-02	-0.533492	3.61245	2.20138	Sub Total Resection	2	3	3	1	Carboplatin	-5	353	2009-08-07	Month later	2010-01-08	2009-12-07	2	NA
54	706	0	54	50-59	Male	3.64733	2009-04-29	2.32979	55	NA	16.748	22.1555	0.790666	5.97712	6.57682	0.00340279	2009-03-05	5.10638	10.4916	0.646032	2009-07-22	0.642629	-0.870743	3.91479	Gross Total Resection	3	6	6	1	Gamma Knife	23	434	2009-01-30	2 months after	2009-09-17	2009-07-28	5	NA
55	1111	0	47	< 50	Male	0	2009-03-05	10.7617	512	0	19.2249	31.2087	3.64058	10.7617	13.1592	0.124798	2007-10-10	8.33148	17.5494	1.9374	2009-05-13	1.8126	-2.4302	4.39029	Gross Total Resection	3	15	15	1	Gross Total Resection	11	444	2007-09-13	1 month after	2009-06-09	2009-05-02	15	NA
56	329	0	53	50-59	Male	11.4599	2007-05-08	1.96362	28	NA	5.94156	13.577	1.28649	13.4235	24.9559	3.20013	2007-04-10	21.8998	36.6796	5.61371	2007-07-24	2.41358	8.47636	11.7236	Gross Total Resection	3	3	2	0.666667	Resection	NA	NA	2007-04-09	Between 2 and 3	2007-08-08	2007-10-14	2	NA
57	328	0	65	60 +	Female	18.7297	2008-12-03	0.402705	30	NA	NA	NA	NA	19.1324	29.6394	2.86174	2008-11-03	18.7297	29.6169	3.06219	2008-12-03	0.20045	-0.402705	-0.0225515	Biopsy	1	6	2	0.333333	Bevacizumab	NA	NA	2008-10-07	After cycle 2, bev is concurrent with TMZ	2008-12-30	2009-03-10	1	NA
58	750	0	49	< 50	Female	8.5094	2008-11-03	4.31492	112	NA	18.6466	26.1763	1.49215	12.8243	18.4882	0.837005	2008-07-14	9.13387	18.65	2.10453	2008-12-01	1.26752	-3.69045	0.161716	Sub Total Resection	2	6	6	1	Bendamustine	209	284	2008-06-17	7 months after	2009-07-23	2008-12-23	5	NA
59	800	0	49	< 50	Female	6.4011	2006-01-09	4.45071	259	NA	10.7399	14.4987	0.347885	10.8518	19.0824	1.67938	2005-04-25	19.4073	34.8414	5.89185	2006-05-27	4.21247	8.55551	15.759	Sub Total Resection	2	16	13	0.8125	Thalidomide	NA	NA	2005-03-31	Given between 13 and 14 (or concurrently with 14 on)	2006-06-01	2006-08-05	12	NA
60	680	0	49	< 50	Female	8.47545	2008-11-10	0.441583	53	NA	20.0803	28.3524	1.82033	8.91703	19.2249	2.39676	2008-09-18	8.47545	19.063	2.53451	2008-11-10	0.137743	-0.441583	-0.161904	Gross Total Resection	3	2	2	1		NA	NA	2008-09-03	NA	NA	2008-11-16	1	NA
61	2298	0	49	< 50	Female	7.75425	2008-11-05	0.593997	209	NA	17.5951	23.7995	0.986581	8.34825	12.3246	0.384863	2008-04-10	7.75425	15.5019	1.38253	2008-11-05	0.997672	-0.593997	3.17734	Gross Total Resection	3	11	6	0.545455	TMZ	NA	NA	2008-02-29	SHOULD ONLY BE 6 cycles, "second line" and other TMZ are 5 years later	2013-03-21	2014-02-24	5	1
62	2152	0	64	60 +	Female	7.74986	2008-12-08	2.43261	187	NA	21.4748	33.1842	3.567	10.1825	17.8397	1.44792	2008-06-04	7.74986	20.5732	3.38404	2008-12-08	1.93612	-2.43261	2.73356	Sub Total Resection	2	7	6	0.857143	Bevacizumab	1709	179	2008-04-25	SHOULD ONLY BE 6 cycles, other TMZ is years later	2013-03-19	2008-11-18	6	1
63	589	0	65	60 +	Female	9.52628	2007-03-21	0.116249	42	NA	11.5804	17.3934	0.840611	9.64253	13.1416	0.307774	2007-02-07	9.52628	13.4781	0.388185	2007-03-21	0.080411	-0.116249	0.336516	Gross Total Resection	3	3	3	1	Irinotecan (CTP-11, Camptosar)	NA	NA	2007-01-04	2 months after	2007-06-15	2007-04-27	1	NA
64	524	0	60	60 +	Male	14.976	2007-01-24	-2.3694	35	1	12.306	19.0182	1.15541	12.6066	20.7616	1.665	2006-12-20	14.976	28.8512	4.60162	2007-01-24	2.93662	2.3694	8.08957	Gross Total Resection	3	1	1	1	Sub Total Resection	31	397	2006-11-21	1 month after	2007-02-06	2006-12-24	1	NA
65	934	0	58	50-59	Female	17.4452	2008-09-22	2.39441	175	NA	20.6725	28.5377	1.65252	19.8396	33.9463	4.99321	2008-03-31	17.4452	32.9738	5.89185	2008-09-22	0.898635	-2.39441	-0.972498	Sub Total Resection	2	5	5	1	Gamma Knife	195	510	2008-03-06	Months after	2009-03-12	2008-08-29	5	NA
66	280	0	58	50-59	Male	15.7533	2009-01-28	-3.22515	63	NA	17.574	22.4404	0.629583	12.5282	23.3106	2.83725	2008-11-26	15.7533	25.6472	2.49935	2009-01-28	-0.337898	3.22515	2.33662	Sub Total Resection	2	2	2	1		28	83	2008-11-06	NA	NA	2009-02-06	1	NA
67	559	0	42	< 50	Male	17.5454	2011-06-23	0.664071	85	1	23.1615	35.6099	4.07106	18.2095	26.9196	1.98588	2011-03-30	17.5454	28.0546	2.82811	2011-06-23	0.842232	-0.664071	1.13491	Sub Total Resection	2	4	4	1	Gamma Knife	-17	359	2011-03-03	Month after	2011-08-30	2011-07-10	3	NA
68	2084	0	71	60 +	Male	12.3481	2007-04-30	4.41883	368	NA	17.787	21.3751	0.311769	16.7669	19.1501	0.125201	2006-04-27	12.3481	20.9456	1.87594	2007-04-30	1.75074	-4.41883	1.79552	Biopsy	1	22	14	0.636364	Gamma Knife	-20	1661	2006-04-24	Gap, between 14 and 15	2007-06-07	2010-11-16	13	1
69	858	0	49	< 50	Female	11.1823	2012-11-19	5.626	174	2	8.35231	12.2574	0.384863	16.8082	30.0254	4.35154	2012-05-29	11.1823	22.5521	3.0003	2012-11-19	-1.35123	-5.626	-7.47328	Biopsy	1	8	8	1		NA	NA	2012-04-25	NA	NA	2013-01-06	6	NA
70	2597	0	64	60 +	Female	2.70827	2009-04-27	1.85207	348	NA	18.2439	35.9999	7.45518	4.56035	18.5457	3.39862	2008-05-14	2.81283	25.7839	NA	2009-10-28	NA	-1.74752	7.23816	Gross Total Resection	3	18	18	1		1023	978	2008-04-11	NA	NA	2009-09-22	14	NA
71	765	0	68	60 +	Female	8.48744	2010-07-29	2.67622	171	NA	21.0098	34.8404	4.89229	11.1637	12.9487	0.0607462	2010-02-08	9.61396	23.2673	4.00596	2011-02-10	3.94522	-1.5497	10.3186	Gross Total Resection	3	13	13	1	Gamma Knife	NA	NA	2009-01-13	Month after	2011-02-22	2011-01-13	13	NA
72	1085	0	22	< 50	Male	5.55462	2011-04-09	10.8281	312	NA	12.4752	21.505	2.04434	16.3827	24.0816	1.55601	2010-06-01	5.77121	22.1219	4.72692	2011-07-13	3.17091	-10.6115	-1.95974	Biopsy	1	20	13	0.65	MEDI-575	24	547	2010-05-04	Gap of 8 months between 13 and 14	2011-09-09	2012-08-06	12	1
73	1926	0	65	60 +	Male	5.33826	2006-05-31	3.55549	70	NA	8.89375	14.8477	0.86722	8.89375	14.8477	0.86722	2006-03-22	16.9958	28.3868	NA	2006-07-26	NA	8.102	13.5391	Sub Total Resection	2	43	5	0.116279	Biopsy	950	64	2006-03-23	Biopsy (and resection?) between 5 and 6 with no gap in TMZ trx	2006-08-28	2010-04-15	4	NA
74	377	0	54	50-59	Female	12.467	2006-09-25	0.811419	135	NA	7.41525	19.9293	3.20701	13.2785	25.0082	3.31208	2006-05-13	12.8363	29.4943	6.14402	2006-12-06	2.83194	-0.442197	4.48609	Biopsy	1	6	6	1		-215	296	2006-04-24	NA	NA	2006-12-14	5	NA
75	1630	0	25	< 50	Male	6.38159	2009-11-04	25.8646	282	NA	27.2644	28.2491	0.0051576	32.2462	37.0377	0.57216	2009-01-26	10.7929	21.1505	2.51551	2010-01-06	1.94335	-21.4533	-15.8871	Gross Total Resection	3	13	12	0.923077	Gross Total Resection	7	1165	2008-12-20	Gap of 2+ years between 12 and 13 (change to 12 cycles)	2010-01-25	2010-01-18	11	1
76	407	0	55	50-59	Female	0	2007-10-25	2.38922	51	NA	7.29961	21.393	3.93344	2.38922	21.9894	5.37174	2007-09-04	5.49168	29.6864	9.27252	2007-12-10	3.90078	3.10246	7.69702	Biopsy	1	5	5	1	Irinotecan (CTP-11, Camptosar)	-11	193	2007-08-17	Months after	2008-01-28	2007-12-28	4	NA
77	494	0	59	50-59	Male	22.2157	2009-06-03	-0.342284	63	NA	NA	NA	NA	21.8734	33.8056	3.6918	2009-04-01	22.2157	32.5022	2.79788	2009-06-03	-0.893912	0.342284	-1.30332	Biopsy	1	5	2	0.4	Sub Total Resection	202	168	2009-03-06	Between 2 and 3 (during a 5 month gap)	2009-06-25	2009-11-14	2	NA
78	3245	0	22	< 50	Female	9.16361	2009-07-08	-1.33743	27	NA	10.4164	26.3534	5.35445	7.82618	21.3347	3.7077	2009-06-11	9.16361	23.005	4.03621	2009-07-08	0.32851	1.33743	1.67035	Sub Total Resection	2	7	3	0.428571	Bevacizumab	-8	3066	2009-05-12	GAP, between 3 and 4	2009-09-08	2017-10-02	1	1
79	525	0	74	60 +	Male	4.21386	2010-06-30	0.784998	203	1	5.74775	15.9883	2.09325	4.99885	9.54779	0.46951	2009-12-09	4.21386	10.6931	0.855189	2010-06-30	0.385679	-0.784998	1.14531	Gross Total Resection	3	8	8	1	Gamma Knife	36	172	2009-11-05	Month after	2010-08-19	2010-07-14	7	NA
80	326	0	67	60 +	Male	13.5928	2009-01-08	-0.834047	84	NA	26.1916	29.1057	0.20658	12.7587	23.6813	2.87716	2008-10-16	13.5928	27.2417	4.38911	2009-01-08	1.51195	0.834047	3.56048	Sub Total Resection	2	3	3	1	Bevacizumab	30	89	2008-09-02	Month after	2009-02-20	2009-01-13	2	NA
81	363	0	66	60 +	Male	14.0235	2008-09-23	-1.17716	28	NA	17.0619	28.3763	3.23818	12.8464	24.4138	3.25213	2008-08-26	14.0235	27.7296	4.49894	2008-09-23	1.24681	1.17716	3.3158	Sub Total Resection	2	2	2	1	Carboplatin	23	216	2008-07-29	Months after	2008-12-02	2008-09-28	1	NA
82	567	0	76	60 +	Male	4.43171	2012-03-28	-1.11564	65	NA	13.2578	26.0318	3.82507	3.31607	23.8352	6.18376	2012-01-23	11.9221	26.9599	5.05258	2012-08-13	-1.13118	8.60608	3.12471	Sub Total Resection	2	7	7	1		NA	NA	2011-12-23	NA	NA	2012-08-17	7	NA
83	374	0	73	60 +	Male	8.93439	2005-09-01	5.49497	63	NA	17.6427	23.2872	0.852437	14.4294	24.5411	2.56189	2005-06-30	14.8591	21.0297	0.976036	2005-11-21	-1.58585	0.429765	-3.51148	Gross Total Resection	3	5	5	1	Carboplatin	10	151	2005-06-14	Month after	2005-12-15	2005-11-11	5	NA
84	531	0	50	50-59	Female	13.2028	2012-08-20	-5.14227	56	1	15.16	21.4167	1.03769	8.06049	16.2483	1.53938	2012-06-25	13.2028	18.8803	0.842419	2012-08-20	-0.696961	5.14227	2.63197	Gross Total Resection	3	3	3	1	Bevacizumab	258	111	2012-05-29	Month after	2012-09-25	2012-08-24	2	NA
85	617	0	40	< 50	Female	5.45184	2004-03-25	0.308106	112	NA	8.27645	14.0791	0.850606	5.75994	12.9359	1.15417	2003-12-04	12.1595	16.7868	0.570318	2004-07-14	-0.583855	6.39951	3.85088	Sub Total Resection	2	8	8	1	Gamma Knife	20	295	2003-10-30	2 months after	2004-08-02	2004-06-25	8	NA
86	562	0	53	50-59	Male	17.1531	2011-04-25	0.236866	136	2	26.7678	38.3969	3.63277	17.39	28.8735	3.35507	2010-12-10	17.1531	33.7003	6.48317	2011-04-25	3.1281	-0.236866	4.82681	Sub Total Resection	2	5	5	1	Gamma Knife	10	296	2010-11-22	Month after	2011-05-13	2011-04-15	5	NA
87	610	0	42	< 50	Male	10.5616	2008-04-30	0.31013	110	1	22.8479	25.8281	0.205473	10.8717	15.8315	0.619516	2008-01-11	10.5616	14.1684	0.347138	2008-04-30	-0.272378	-0.31013	-1.66319	Gross Total Resection	3	6	6	1		NA	NA	2007-12-12	NA	NA	2008-06-19	4	NA
88	1057	0	60	60 +	Female	15.6936	2008-03-05	0.930955	28	NA	8.96015	11.5304	0.150295	16.6245	25.1899	1.87997	2008-02-06	15.6936	26.1224	2.77393	2008-03-05	0.893962	-0.930955	0.932429	Sub Total Resection	2	5	1	0.2	Gliadel Wafers	24	931	2008-01-17	Gap, between 1 and 2	2008-03-25	2010-07-23	1	1
89	418	0	56	50-59	Female	7.02131	2008-08-14	-0.89939	55	NA	25.3425	26.2769	0.00517425	6.12192	9.21449	0.232751	2008-06-20	7.02131	12.0727	0.622185	2008-08-14	0.389434	0.89939	2.85825	Gross Total Resection	3	3	3	1		NA	NA	2008-05-16	NA	NA	2008-09-06	2	NA
90	417	0	53	50-59	Male	4.34269	2005-02-28	2.92957	138	NA	10.2393	21.0824	2.71495	7.27226	10.462	0.236533	2004-10-13	6.99679	11.9012	0.586477	2005-05-12	0.349944	-0.275469	1.43924	Gross Total Resection	3	6	6	1	Gamma Knife	27	114	2004-09-14	2 months after	2005-06-16	2005-04-15	6	NA

## Sheet: Supplemental MGMT set
Patient.Number	MGMT.Status	Available image	T1Gd Radius	T2/FLAIR Radius	T2 or FLAIR	D/rho
101	1	2011-09-13	5.48671	13.2505	Flair	1.28373
102	1	2014-01-14	22.7188	35.3545	Flair	4.19091
103	1	2008-04-16	16.1632	29.8919	Flair	4.58188
104	1	1997-01-28	14.9678	27.0975	Flair	3.67991
105	2	1997-01-22	8.68558	22.8585	Flair	4.14166
106	1	1997-03-17	25.4045	32.882	Flair	1.50019
107	1	1997-03-15	15.1676	21.494	Flair	1.04104
108	2	1998-10-06	8.21095	13.1145	Flair	0.599863
109	1	2009-08-17	13.0641	14.0956	Flair	0.0148643
110	1	2009-09-09	4.89309	7.20749	Flair	0.122407
111	1	2011-10-10	12.3883	23.3762	Flair	2.9302
112	1	2013-05-14	13.1769	27.5065	T2	4.74728
113	2	2014-01-21	17.3252	20.4176	T2	0.237042
114	1	2016-04-23	33.7627	37.0545	Flair	0.2688
115	2	2017-02-28	5.65842	10.3366	Flair	0.516631
116	1	2010-10-28	9.71505	20.8672	Flair	2.8039
117	1	2012-07-10	28.906	33.206	T2	0.477139
118	2	2011-08-29	15.3467	27.9641	Flair	3.91237
119	1	2009-11-16	9.98612	15.1389	Flair	0.662198
120	2	2009-08-28	12.2045	14.8939	Flair	0.176015
121	1	2007-10-10	10.7564	13.1503	Flair	0.124798
122	2	2006-12-20	12.5979	20.7616	T2	1.665
123	1	2008-01-11	10.8668	15.8315	Flair	0.619516
124	1	2008-11-13	7.73739	12.0409	Flair	0.459033
125	1	2007-04-25	13.1022	15.9422	Flair	0.207693
126	1	2009-12-09	5.25843	9.54779	Flair	0.428064
127	2	2009-11-30	6.75412	13.1565	Flair	0.972895
128	2	2010-12-10	17.3406	28.8559	Flair	3.35507
129	1	2011-03-30	18.2095	26.9196	Flair	1.98588
130	1	2012-05-07	5.85633	17.3096	Flair	2.59235
131	2	2012-07-25	9.83915	17.2603	Flair	1.3707
132	1	2012-06-25	8.06049	16.2483	Flair	1.53938
133	2	2009-07-29	16.4358	28.7798	Flair	3.84981
134	2	2012-05-29	16.8071	30.0251	Flair	4.35154
135	2	2014-03-26	13.8169	28.3926	Flair	4.97714
136	1	1997-04-04	15.2186	22.3318	Flair	1.31727
137	2	1997-08-19	8.07516	18.9439	Flair	2.5674
138	1	1997-08-26	20.2385	24.663	Flair	0.528423
139	1	1998-09-08	2.91274	6.52506	Flair	0.00340279
140	1	1998-11-16	7.19968	12.6408	Flair	0.727094
141	2	1998-09-25	6.7795	17.5313	Flair	2.42266
142	2	1998-09-08	10.3813	17.6059	Flair	1.3088
143	2	1998-12-22	9.24024	17.1652	Flair	1.50341
144	2	1998-12-25	8.38483	14.8583	Flair	1.02881
145	1	2016-04-11	9.88913	11.3548	Flair	0.042245
146	1	2016-06-13	12.7799	17.3982	Flair	0.569094
147	1	2016-10-25	9.06661	14.9306	Flair	0.86722
148	1	2016-10-10	6.71585	12.8069	Flair	0.87002
149	2	2016-08-22	10.0141	17.1827	Flair	1.3074
